# Supplementary material for: Editing eIF4E in the Watermelon Genome Using CRISPR/Cas9 Technology Confers Resistance to ZYMV
Source: Int J Mol Sci. 2024 Oct 25;25(21):11468. doi: 10.3390/ijms252111468 (PMC11546804; doi:10.3390/ijms252111468)
Supplement: Supplementary file 1 [file ijms-25-11468-s001.zip]

Archive with 1 entries (1 files):
- ijms-3204663-supplementary.pdf
